# Supplementary material for: Breast Cancer Molecular Subtypes Differentially Express Gluconeogenic Rate-Limiting Enzymes—Obesity as a Crucial Player
Source: Cancers (Basel). 2023 Oct 11;15(20):4936. doi: 10.3390/cancers15204936 (PMC10605212; doi:10.3390/cancers15204936)
Supplement: Supplementary file 1 [file cancers-15-04936-s001.zip]

Archive with 5 entries (5 files):
- Supplementary material - Figure S1.pdf
- Supplementary material - Figure S2.pdf
- Supplementary material - Table S1.pdf
- Supplementary material - Table S2.pdf
- Supplementary material - Table S3.pdf
